# Supplementary material for: Longitudinal dynamics of the nasopharyngeal microbiome in response to SARS-CoV-2 Omicron variant and HIV infection in Kenyan women and their children
Source: mSystems. 2025 Apr 22;10(5):e01568-24. doi: 10.1128/msystems.01568-24 (PMC12090742; doi:10.1128/msystems.01568-24)
Supplement: Supplemental Tables — Tables S1-S4. [file msystems.01568-24-s0004.xlsx]

## Sheet: T1
Supplementary Table 1: Cohort Characteristics
		All	HIV-unifected mothers		Mothers living with HIV
	N	Median (IQR 25,75)	N	Median (IQR 25,75)	N	Median (IQR 25,75)
Maternal Characteristics	35		14		21
Age (years)		32 (28, 34.5)		29.5 (27.25-32.75)		33 (29,35)
CD4 count at enrollment (cells/mm^3)	NA	NA	14	NA	20	600 (495.2, 771.2)
SARS-CoV-2 infection	12		7		5
Symptoms	0		0		0
Antibiotics usage within last 10 days	5		1		4
Antibiotics usage within last 6 months	15		3		12
Mixed breastfeeding	7		6		1
		All	HIV-enexposed uninfected		HIV-exposed uninfected
Infant characteristics	25		7		18
Age (months)		21 (19-22)		23 (22.5-23)		20 (19-21)
SARS-CoV-2 infection	8		2		6
Symptoms	6		1		5
Antibiotics usage within last 10 days	4		1		3
Antibiotics usage within last 6 months	16		4		12
Mixed breastfeeding	4		3		1

## Sheet: T2
Supplementary Table 2: Respiratory Virus Panel Infections
Individual	Symptoms (3)	Virus ID	Counts
0434B	1/3	Human Adenovirus C	263488
0455B	3/3	Human Adenovirus B1	3327232
		Human Adenovirus E	8403
0465B	1/3	Human Adenovirus B1	31011
		Human Adenovirus C	6936
0468B	1/3	WU Polyomavirus	64980
0489B	2/3	Unknown etiology	N/A
0510B	2/3	Unknown etiology	N/A

## Sheet: T3
Supplementary Table 3: Prevalence and relative abundance of Person Code associated bacterial species (Figure 8A)
	Prevalence		Mean abundance
Species Name	Mother	Infant	Mother	Infant
Weizmannia_coagulans	0.816176	0.357143	0.000718272	0.00022331
Thermoclostridium_stercorarium	0.198529	0.0102041	6.69e-05	2.7e-06
Thermoanaerobacterium_xylanolyticum	0.838235	0.438776	0.00296854	0.0010129
Thermoanaerobacterium_thermosaccharolyticum	0.742647	0.377551	0.00105681	0.000347667
Thermoanaerobacterium_sp._RBIITD	0.514706	0.112245	0.000415251	7.21e-05
Thermoanaerobacter_wiegelii	0.183824	0.0816327	0.000361897	0.000100464
Thermoanaerobacter_sp._X514	0.536765	0.193878	0.000429144	0.000136139
Thermoanaerobacter_siderophilus	0.419118	0.234694	0.00128713	0.000425393
Thermanaerovibrio_acidaminovorans	0.544118	0.234694	0.00030236	6.53e-05
Thermacetogenium_phaeum	0.389706	0.0816327	0.000130307	1.76e-05
Tessaracoccus_flavus	0.779412	0.387755	0.00121335	0.000259296
Tessaracoccus_flavescens	0.227941	0.0204082	0.000121362	4.78e-06
Tepidimonas_taiwanensis	0.816176	0.367347	0.000841698	0.000259293
Streptococcus_suis	0.676471	0.265306	0.000453479	0.000122798
Streptococcus_sobrinus	0.0955882	0.214286	2.38e-05	0.000209347
Streptococcus_pseudopneumoniae	0.0808824	0.265306	0.000126534	0.00523668
Streptococcus_pneumoniae	0.5	0.887755	0.00515278	0.0923846
Streptococcus_parasuis	0.816176	0.336735	0.000979728	0.000255626
Streptococcus_mitis	0.463235	0.683673	0.000853134	0.00329511
Stenotrophomonas_maltophilia	0.875	0.520408	0.00202622	0.000625892
Staphylococcus_saprophyticus	0.727941	0.326531	0.00123629	0.000890007
Staphylococcus_hominis	0.875	0.510204	0.00200675	0.000868555
Staphylococcus_haemolyticus	0.727941	0.265306	0.00436519	0.000182027
Staphylococcus_epidermidis	0.985294	0.459184	0.150565	0.00891835
Staphylococcus_capitis	0.625	0.132653	0.0015731	3.53e-05
Staphylococcus_aureus	0.595588	0.173469	0.034407	0.00904115
Sphingomonas_sp._NIC1	0.220588	0.0204082	8.38e-05	9.12e-06
Sphingomonas_paucimobilis	0.551471	0.193878	0.000211068	6.61e-05
Sphingomonas_melonis	0.625	0.214286	0.000424414	9.77e-05
Sphingobacterium_multivorum	0.382353	0.132653	0.000259689	3.91e-05
Serratia_ureilytica	0.338235	0.142857	0.000943118	0.000211993
Serratia_sp._SCBI	0.235294	0.102041	0.000407434	5.15e-05
Serratia_marcescens	0.522059	0.27551	0.00198212	0.000431986
Serinicoccus_profundi	0.625	0.153061	0.00107571	0.000112342
Serinicoccus_marinus	0.169118	0.0102041	0.000142589	4.1e-06
Ruminiclostridium_herbifermentans	0.580882	0.204082	0.000442934	0.000126374
Rothia_terrae	0.183824	0.0102041	5.84e-05	1.6e-06
Rothia_amarae	0.220588	0.0612245	8.45e-05	1.69e-05
Rhizobium_pusense	0.205882	0.0204082	0.000120158	4.5e-06
Ralstonia_mannitolilytica	0.676471	0.244898	0.000533498	0.000133155
Pseudomonas_sp._OE_28.3	0.25	0.0612245	0.000194685	4.06e-05
Pseudomonas_aeruginosa	0.397059	0.0714286	0.000242019	2.59e-05
Prevotella_copri	0.161765	0.0408163	0.000199503	9.77e-06
Peptoniphilus_harei	0.485294	0.0714286	0.00191453	0.000362581
Parageobacillus_thermoglucosidasius	0.235294	0.0408163	0.00021404	1.92e-05
Parageobacillus_genomosp._1	0.433824	0.142857	0.000250147	8.5e-05
Paracoccus_yeei	0.316176	0.0714286	0.000168189	3.55e-05
Paracoccus_sp._S8-55	0.235294	0.0306122	0.0002041	3.06e-05
Paracoccus_sp._Arc7-R13	0.25	0.0510204	0.000126147	4.45e-05
Paracoccus_sp._AK26	0.191176	0.0510204	0.000189277	2.3e-05
Paracoccus_sanguinis	0.404412	0.163265	0.000583882	8.75e-05
Paracoccus_marcusii	0.198529	0.0408163	0.000113608	9.87e-06
Paracoccus_aminovorans	0.470588	0.173469	0.000429317	0.000132491
Ornithinimicrobium_sp._HY006	0.161765	0.0204082	0.000208572	8.21e-06
Ornithinimicrobium_flavum	0.794118	0.367347	0.00171768	0.000289298
Ornithinimicrobium_avium	0.257353	0.0306122	0.000347447	2.49e-05
Nocardioides_sp._S5	0.272059	0.0816327	0.000356388	5.65e-05
Neobacillus_thermocopriae	0.794118	0.316327	0.0016592	0.000466988
Neisseria_meningitidis	0.0588235	0.204082	6.19e-05	0.000120953
Moraxella_ovis	0.0367647	0.357143	2.28e-05	0.000323525
Moraxella_osloensis	0.816176	0.489796	0.000727731	0.000504419
Moraxella_nonliquefaciens	0.382353	0.785714	0.0176395	0.16575
Moraxella_catarrhalis	0.375	0.77551	0.00300598	0.0328979
Moraxella_bovoculi	0.102941	0.591837	0.000188738	0.00181808
Moraxella_bovis	0.147059	0.704082	0.000319513	0.00310521
Miniimonas_sp._S16	0.169118	0.0510204	8.98e-05	1.08e-05
Micrococcus_sp._KD337-16	0.286765	0.0408163	0.000182823	1.65e-05
Micrococcus_sp._KBS0714	0.279412	0.102041	0.000120454	4.34e-05
Micrococcus_luteus	0.992647	0.938776	0.0128384	0.00481588
Microbacterium_aurum	0.257353	0.0612245	0.000144829	5.08e-05
Methylorubrum_populi	0.492647	0.132653	0.000307998	7.32e-05
Methylorubrum_extorquens	0.220588	0.0714286	9.28e-05	2.06e-05
Methylobacterium_sp._DM1	0.330882	0.0510204	0.000168388	2.5e-05
Methylobacterium_radiotolerans	0.411765	0.173469	0.000249758	6.21e-05
Methylobacterium_oryzae	0.183824	0.0408163	9.49e-05	1.55e-05
Methylobacterium_brachiatum	0.389706	0.122449	0.000125441	2.7e-05
Mesorhizobium_sp._Pch-S	0.977941	0.857143	0.0119	0.00417564
Meiothermus_silvanus	0.470588	0.163265	0.000167546	3.88e-05
Mammaliicoccus_sciuri	0.279412	0.0612245	0.00024102	3.83e-05
Luteimonas_sp._YGD11-2	0.242647	0.0306122	0.000189492	1.83e-05
Lamia_sp._SCSIO_61187	0.227941	0.0510204	0.000107528	1.91e-05
Lactobacillus_iners	0.227941	0.0510204	9.87e-05	2.85e-05
Kytococcus_sedentarius	0.522059	0.214286	0.000450409	0.000134938
Kocuria_varians	0.220588	0.0714286	0.000140594	5.25e-05
Kocuria_turfanensis	0.257353	0.0714286	0.000147142	4.15e-05
Kocuria_sp._KD4	0.75	0.377551	0.00190434	0.000787304
Kocuria_rosea	0.801471	0.591837	0.00224758	0.000544848
Kocuria_palustris	0.933824	0.785714	0.00493946	0.00155816
Kocuria_indica	0.632353	0.326531	0.00166927	0.000698572
Keratinibaculum_paraultunense	0.169118	0.0204082	4.32e-05	3.02e-06
Janibacter_sp._YB324	0.308824	0.0306122	0.000212445	2.04e-05
Janibacter_melonis	0.639706	0.153061	0.00150807	0.000240187
Janibacter_limosus	0.264706	0.0510204	0.000393111	4.05e-05
Janibacter_indicus	0.477941	0.122449	0.000472194	8.09e-05
Hydrogenophilus_thermoluteolus	0.889706	0.540816	0.00215564	0.000674845
Herbaspirillum_huttiense	0.242647	0.112245	0.000408833	4.51e-05
Haemophilus_influenzae	0.323529	0.693878	0.0163852	0.109041
Haemophilus_haemolyticus	0.117647	0.397959	0.000130743	0.000864579
Haematobacter_massiliensis	0.764706	0.397959	0.000992843	0.000267301
Geobacillus_thermocatenulatus	0.338235	0.122449	0.000287398	5.59e-05
Geobacillus_stearothermophilus	0.397059	0.153061	0.000266057	0.000114847
Gardnerella_vaginalis	0.227941	0.0408163	0.000319755	1.78e-05
Finegoldia_magna	0.669118	0.163265	0.0106073	0.00125532
Fervidobacterium_pennivorans	0.198529	0.0204082	4.72e-05	1.85e-06
Faecalibacterium_prausnitzii	0.191176	0.0612245	0.000183579	3.09e-05
Exiguobacterium_mexicanum	0.286765	0.0918367	0.000155831	3.12e-05
Epilithonimonas_vandammei	0.617647	0.316327	0.000708578	0.000430695
Enterococcus_cecorum	1	1	0.122081	0.0406462
Enterobacter_kobei	0.169118	0.0204082	0.000145001	1.39e-05
Empedobacter_falsenii	0.507353	0.132653	0.000681945	6.07e-05
Elizabethkingia_ursingii	0.735294	0.408163	0.00407339	0.000651716
Elizabethkingia_sp._M8	0.191176	0.0510204	0.000223072	1.16e-05
Elizabethkingia_sp._2-6	0.919118	0.663265	0.016716	0.00284866
Elizabethkingia_miricola	0.897059	0.612245	0.0133045	0.00217886
Elizabethkingia_meningoseptica	0.176471	0.0306122	0.000313238	1.05e-05
Elizabethkingia_bruuniana	0.323529	0.0816327	0.000794297	5.91e-05
Elizabethkingia_anophelis	0.75	0.438776	0.00504622	0.000846574
Dolosigranulum_pigrum	0.720588	0.918367	0.0840854	0.327423
Dietzia_sp._oral_taxon_368	0.382353	0.0714286	0.000411423	4.6e-05
Desulfotomaculum_nigrificans	0.220588	0.0612245	6.92e-05	1.24e-05
Deinococcus_wulumuqiensis	0.220588	0.0408163	8.82e-05	1.25e-05
Deinococcus_geothermalis	0.507353	0.204082	0.000202344	6.48e-05
Deinococcus_ficus	0.264706	0.0408163	0.000205802	1.13e-05
Cutibacterium_granulosum	0.801471	0.102041	0.0176019	0.000266867
Cutibacterium_avidum	0.720588	0.0408163	0.00520524	7.87e-05
Cutibacterium_acnes	0.992647	0.795918	0.0859465	0.00552484
Cupriavidus_metallidurans	0.360294	0.112245	0.000123265	2.87e-05
Corynebacterium_xerosis	0.904412	0.653061	0.0025751	0.00101501
Corynebacterium_variabile	0.323529	0.102041	0.000150166	2.38e-05
Corynebacterium_tuberculostearicum	0.911765	0.479592	0.00617782	0.00139214
Corynebacterium_striatum	0.588235	0.153061	0.0017699	0.000165279
Corynebacterium_simulans	0.404412	0.142857	0.00053162	0.000157274
Corynebacterium_segmentosum	0.779412	0.306122	0.107143	0.0047581
Corynebacterium_propinquum	0.698529	0.897959	0.0618248	0.0924192
Corynebacterium_macginleyi	0.779412	0.602041	0.0103392	0.00134539
Corynebacterium_kefirresidentii	0.808824	0.153061	0.00789424	0.000342523
Corynebacterium_jeikeium	0.360294	0.0816327	0.00027609	5.67e-05
Corynebacterium_freneyi	0.382353	0.102041	0.000229323	9.54e-05
Corynebacterium_coyleae	0.183824	0.0204082	0.000103362	4.66e-06
Corynebacterium_aurimucosum	0.455882	0.0306122	0.000495547	2.4e-05
Comamonas_aquatica	0.397059	0.0714286	0.000266878	2.04e-05
Clostridium_thermarum	0.602941	0.204082	0.000641902	0.000168146
Clostridium_sporogenes	0.551471	0.112245	0.000676216	0.000162269
Clostridium_sp._JN-9	0.191176	0.0204082	0.000145879	1.98e-05
Clostridium_sp._CT4	0.830882	0.428571	0.00192538	0.000563146
Clostridium_perfringens	0.389706	0.102041	0.00032485	6.26e-05
Clostridium_isatidis	0.470588	0.163265	0.00034058	9.96e-05
Clostridium_cochlearium	0.485294	0.153061	0.000346811	7.94e-05
Clostridium_botulinum	0.441176	0.163265	0.000666505	0.000263072
Clostridium_bornimense	0.617647	0.265306	0.000689269	0.000218959
Clostridioides_difficile	0.544118	0.142857	0.000340917	0.000119703
Cloacibacterium_caeni	0.264706	0.0204082	0.000190375	4.8e-06
Chryseobacterium_sp._StRB126	0.183824	0.0612245	0.00123413	8.97e-05
Chryseobacterium_sp._G0162	0.169118	0.0510204	0.000929852	6.25e-05
Chryseobacterium_sp._DH-B6	0.205882	0.0918367	0.00149874	0.000165369
Chryseobacterium_nakagawai	0.176471	0.0408163	0.000743977	4.58e-05
Chryseobacterium_indologenes	0.183824	0.0612245	0.000587565	5.81e-05
Chryseobacterium_arthrosphaerae	0.161765	0.0204082	0.000334978	1.43e-05
Chromobacterium_rhizoryzae	0.154412	0.0306122	8.07e-05	8.2e-06
Chromobacterium_haemolyticum	0.161765	0.0612245	0.000202379	2.56e-05
Carnobacterium_divergens	0.566176	0.214286	0.000323469	9.94e-05
Campylobacter_ureolyticus	0.338235	0.0408163	0.00112088	0.00014022
Caloramator_sp._E03	0.602941	0.244898	0.00080965	0.000264254
Caldibacillus_thermoamylovorans	0.816176	0.377551	0.000863842	0.000238075
Burkholderia_multivorans	0.507353	0.163265	0.000315591	7.55e-05
Brevilactibacter_sp._MC1595	0.838235	0.438776	0.00215212	0.000342288
Brevilactibacter_coleopterorum	0.360294	0.0714286	0.000392867	2.6e-05
Brevibacterium_sp._CS2	0.823529	0.510204	0.00162579	0.000533572
Brevibacterium_luteolum	0.367647	0.112245	0.000301405	6.52e-05
Bradyrhizobium_sp._SK17	0.433824	0.183673	0.000223716	7.37e-05
Brachybacterium_sp._P6-10-X1	0.154412	0.0306122	0.000109351	1.98e-05
Brachybacterium_saurashtrense	0.323529	0.0816327	0.000312086	8.77e-05
Bosea_vaviloviae	0.301471	0.0510204	0.000226346	3.8974e-05
Bosea_sp._Tri-49	0.875	0.428571	0.00439994	0.00123525
Bosea_sp._RAC05	0.419118	0.112245	0.000322158	6.22e-05
Bosea_sp._F3-2	0.345588	0.0714286	0.000301889	5.14e-05
Bosea_sp._AS-1	0.352941	0.0918367	0.000252603	4.63e-05
Bosea_sp._ANAM02	0.426471	0.102041	0.000405463	6.93e-05
Bacillus_subtilis	0.213235	0.0714286	5.39e-05	1.49e-05
Azoarcus_sp._DD4	0.352941	0.112245	0.000250826	4.82e-05
Anoxybacillus_kamchatkensis	0.183824	0.0306122	0.000158329	3.17e-05
Anoxybacillus_gonensis	0.477941	0.112245	0.000392598	7.7588e-05
Anoxybacillus_flavithermus	0.970588	0.683673	0.00715177	0.00246297
Anoxybacillus_amylolyticus	0.992647	0.887755	0.0294977	0.0102286
Anaerococcus_mediterraneensis	0.375	0.0612245	0.000682251	6.35e-05
Agrobacterium_tumefaciens	0.617647	0.387755	0.00206986	0.000372255
Aerococcus_urinaeequi	0.345588	0.0510204	0.000185345	8.84e-05
Aeribacillus_pallidus	0.154412	0.0306122	0.000107893	1.53e-05
Acinetobacter_towneri	0.404412	0.0714286	0.000282306	6.02e-05
Acinetobacter_lwoffii	0.404412	0.0408163	0.000227173	2.63e-05
Acinetobacter_junii	0.286765	0.0612245	8.14e-05	1.99e-05
Acinetobacter_johnsonii	0.742647	0.244898	0.000867333	0.000153961
Acinetobacter_haemolyticus	0.522059	0.204082	0.000600852	0.000196665
Acinetobacter_baumannii	0.257353	0.0816327	0.000103501	3.69e-05
Achromobacter_xylosoxidans	0.786765	0.408163	0.00089776	0.000266146
Acetivibrio_thermocellus	0.845588	0.44898	0.00175927	0.00059235
Acetivibrio_clariflavus	0.213235	0.0408163	0.000114408	2.09e-05

## Sheet: T4
Supplementary Table 4: Prevalence and relative abundance of SARS-CoV-2 associated bacterial families (Figure 8C)
	Prevalence		Mean abundance
Family Name	Mother	Infant	Mother	Infant
Zoogloeaceae	0.716	0.168	0.0280026	0.0203147
Yersiniaceae	0.20425	0.72325	0.0236759	0.0303687
Xanthomonadaceae	0.02075	0.10675	0.0192838	0.0186935
Xanthobacteraceae	0.00075	0	0.0144086	0
Weeksellaceae	0.16025	0.30275	0.0222614	0.0236384
Veillonellaceae	0.60275	0.149	0.0274781	0.0201454
Tissierellaceae	0.70875	0.0005	0.0348897	0.0165418
Thiobacillaceae	0.16375	0	0.0214618	0
Thermoanaerobacterales_Family_III._Incertae_Sedis	0.00075	0.22025	0.0147634	0.0191145
Thermoanaerobacteraceae	0.62975	0.194	0.0250956	0.0206
Thermaceae	0.0265	0.264	0.0202692	0.0196659
Synergistaceae	0.0355	0.0025	0.0198415	0.0172467
Streptomycetaceae	0.42725	0.36275	0.0293437	0.0233876
Streptococcaceae	0.00175	0.981	0.0185604	0.0739354
Staphylococcaceae	0.02975	0.61875	0.0169125	0.0290509
Sphingomonadaceae	0	0.91025	0	0.0316783
Sphingobacteriaceae	0.517	0.1045	0.0263145	0.0183639
Selenomonadaceae	0.001	0	0.0152328	0
Rhodocyclaceae	0.702	0.01775	0.026237	0.0160556
Rhodobacteraceae	0.002	0.05525	0.017836	0.0177244
Rhodanobacteraceae	0.011	0	0.0174354	0
Rhizobiaceae	0.068	0.711	0.0212585	0.035018
Pseudonocardiaceae	0.24225	0.00225	0.0226698	0.0154183
Pseudomonadaceae	0.001	0.5225	0.0168506	0.0215414
Propionibacteriaceae	0.01875	0.7185	0.0148089	0.0247762
Prevotellaceae	0.9505	0.463	0.0385236	0.0215133
Planococcaceae	0.04275	0.001	0.0182249	0.0152942
Phyllobacteriaceae	0.00425	0.18125	0.0134175	0.0201446
Peptostreptococcaceae	0.06125	0.0945	0.0189524	0.0187334
Peptoniphilaceae	0.467	0.736	0.026467	0.0422241
Peptococcaceae	0.3845	0.00025	0.0221404	0.0145854
Pasteurellaceae	0.6155	0.7915	0.0471576	0.0548394
Paenibacillaceae	0.27575	0.31675	0.0233634	0.0203521
Oxalobacteraceae	0.18525	0.1335	0.0229547	0.0196752
Oscillospiraceae	0.288	0.26025	0.0214742	0.0212936
Ornithinimicrobiaceae	0.00425	0.24475	0.012144	0.0202247
Nocardioidaceae	0.013	0.68975	0.0189273	0.0241013
Nocardiaceae	0.908	0.51925	0.0621209	0.0374432
Neisseriaceae	0.16275	0.6495	0.023315	0.0271603
Mycobacteriaceae	0.72825	0.28925	0.0279999	0.0212616
Moraxellaceae	0	0.59375	0	0.0284197
Micromonosporaceae	0.32125	0.00075	0.0213089	0.0147845
Micrococcaceae	0.0005	0.0055	0.00297789	0.0161788
Microbacteriaceae	0.108	0.1405	0.021513	0.0196485
Methylococcaceae	0.04525	0	0.0200864	0
Methylobacteriaceae	0.17875	0.31575	0.0210267	0.0210505
Leptotrichiaceae	0.0035	0.00025	0.0164472	0.0164082
Lawsonellaceae	0.011	0	0.0172747	0
Lamiaceae	0.00025	0	0.0139078	0
Lactobacillaceae	0.0815	0.22	0.0219183	0.0216829
Lachnospiraceae	0.48325	0.78525	0.0314603	0.0364783
Kytococcaceae	0.767	0.006	0.0346707	0.0155436
Hydrogenophilaceae	0.0015	0.14375	0.0149234	0.0195604
Halomonadaceae	0.0285	0	0.0180852	0
Gordoniaceae	0.129	0.01075	0.0220578	0.0164862
Fusobacteriaceae	0.051	0	0.0171673	0
Flavobacteriaceae	0.25475	0	0.0326003	0
Fervidobacteriaceae	0.02825	0	0.0167782	0
Erythrobacteraceae	0.429	0	0.0262711	0
Erwiniaceae	0.654	0	0.024982	0
Enterococcaceae	0.00475	0.052	0.00827998	0.0176888
Enterobacteriaceae	0.0085	0.12225	0.0175639	0.0191426
Dietziaceae	0.091	0.69875	0.0188698	0.0390862
Dermacoccaceae	0.294	0.00175	0.020123	0.0160616
Dermabacteraceae	0.5575	0.0695	0.0299191	0.0177505
Deinococcaceae	0.0245	0.035	0.0172233	0.0176554
Corynebacteriaceae	0.17175	0.4775	0.0203466	0.0258382
Comamonadaceae	0.01175	0.8635	0.0200995	0.0394019
Clostridiaceae	0.001	0.479	0.00500868	0.0258428
Chromobacteriaceae	0.04175	0.28325	0.0182878	0.0225904
Chromatiaceae	0.577	0	0.0259479	0
Cellulomonadaceae	0.493	0	0.0233675	0
Caulobacteraceae	0.394	0.00025	0.0253274	0.013013
Carnobacteriaceae	0.178	0.36725	0.023297	0.0224912
Campylobacteraceae	0.355	0.173	0.0330793	0.0177425
Burkholderiaceae	0.00325	0.1305	0.0177226	0.0196325
Brucellaceae	0.0145	0.12625	0.0171911	0.0180197
Brevibacteriaceae	0.02375	0.07675	0.0206905	0.0188478
Bradyrhizobiaceae	0.091	0.13625	0.0203705	0.0199046
Boseaceae	0.1085	0.1925	0.0217521	0.0210712
Bifidobacteriaceae	0.82125	0.03875	0.0295184	0.0169474
Beutenbergiaceae	0.28575	0	0.0238841	0
Bacteroidaceae	0.16275	0.09525	0.0217764	0.0173995
Bacillaceae	0.003	0.016	0.00509051	0.0164506
Azonexaceae	0.00025	0	0.0182895	0
Alcanivoracaceae	0	0.033	0	0.0167046
Alcaligenaceae	0.004	0.3205	0.0165663	0.0220333
Aeromonadaceae	0.39525	0.05475	0.0322299	0.0180853
Aerococcaceae	0.1285	0.00675	0.0210575	0.0165261
Actinomycetaceae	0.00475	0.1655	0.0204581	0.0219472
Acetobacteraceae	0.39775	0.0705	0.0234927	0.0173257
